# Supplementary material for: Multi-level learning: improving the prediction of protein, domain and residue interactions by allowing information flow between levels
Source: BMC Bioinformatics. 2009 Aug 5;10:241. doi: 10.1186/1471-2105-10-241 (PMC2734556; doi:10.1186/1471-2105-10-241)
Supplement: Additional file 1 — The multi-level learning program. Compiled Java code of the multi-level learning program. [file 1471-2105-10-241-S1.zip]

Archive with 1 entries (1 files):
- sup1.jar
